# Supplementary material for: Design, Synthesis, Anti-Varicella-Zoster and Antimicrobial Activity of (Isoxazolidin-3-yl)Phosphonate Conjugates of N1-Functionalised Quinazoline-2,4-Diones
Source: Molecules. 2022 Oct 2;27(19):6526. doi: 10.3390/molecules27196526 (PMC9571433; doi:10.3390/molecules27196526)
Supplement: Supplementary file 1 [file molecules-27-06526-s001.zip]

Archive with 1 entries (1 files):
- molecules-1942962-SI.pdf
